# Supplementary material for: The Prospective Associations of Lipid Metabolism-Related Dietary Patterns with the Risk of Diabetes in Chinese Adults
Source: Nutrients. 2022 Feb 25;14(5):980. doi: 10.3390/nu14050980 (PMC8912567; doi:10.3390/nu14050980)
Supplement: Supplementary file 1 [file nutrients-14-00980-s001.zip]

Archive with 1 entries (1 files):
- nutrients-1590418-supplementary.pdf
